# Supplementary material for: Co-Circulation and Excretion Dynamics of Diverse Rubula- and Related Viruses in Egyptian Rousette Bats from South Africa
Source: Viruses. 2019 Jan 8;11(1):37. doi: 10.3390/v11010037 (PMC6356502; doi:10.3390/v11010037)
Supplement: Supplementary file 1 [file viruses-11-00037-s001.zip]

Archive with 1 entries (1 files):
- viruses-385231-SI.xlsx
