# Supplementary material for: Co-Circulation and Excretion Dynamics of Diverse Rubula- and Related Viruses in Egyptian Rousette Bats from South Africa
Source: Viruses. 2019 Jan 8;11(1):37. doi: 10.3390/v11010037 (PMC6356502; doi:10.3390/v11010037)
Supplement: Supplementary file 1 [file viruses-11-00037-s001.zip › viruses-385231-SI.xlsx]

## Sheet: Table S1_Tissue Samples
Table S1 (a): Information on tissue samples collected from individual bats
Sample number	Other number (Museum number)	Sex	Age	Sampling date	Tissue tested
DB1	-	-	-	-	Sp/Li
DB2	-	-	-	-	Sp/Li
UP 1443	AA014	F	-	2012-06-01	Spleen, Kidney
UP 1456	AA027	F	-	2012-06-01	Spleen, Kidney
UP 1465	AA036	F	-	2012-06-01	Spleen, Kidney
UP 1471	AA042	F	-	2012-06-01	Spleen, Kidney
UP 1482	AA053	M	-	2012-06-01	Spleen, Kidney
UP 1483	AA054	F	-	2012-06-01	Spleen, Kidney
UP 1484	AA055	F	-	2012-06-01	Spleen, Kidney
UP 1496	Bat 1	M	A	2012-06-01	Spleen, Sp/Li
UP 1497	Bat 2	F	A	2012-06-01	Sp/Li, Spleen, Liver, Kidney, Lung, Intestine
UP 1498	Bat 3	M	A	2012-06-01	Spleen
UP 1499	Bat 4	F	A	2012-06-01	Spleen, Sp/Li
UP 1500	Bat 5	F	A	2012-06-01	Spleen, Sp/Li
UP 1501	Bat 6	M	A	2012-06-01	Spleen, Liver, Kidney, Lung, Intestine
UP 1502	Bat 7	M	A	2012-06-01	Sp/Li
UP 1503	Bat 8	F	A	2012-06-01	Sp/Li
UP 1504	Bat 9	M	A	2012-06-01	Sp/Li
UP 1505	Bat 10	M	A	2012-06-01	Sp/Li
UP 1506	Bat 11	M	A	2012-06-01	Spleen
UP 1507	Bat 12	M	A	2012-06-01	Spleen, Kidney
UP 1510	Bat 15	M	A	2012-06-01	Sp/Li
UP 1511	Bat 16	F	A	2012-06-01	Sp/Li, Spleen, Liver, Kidney, Lung, Intestine
UP 1513	Bat 18	M	A	2012-06-01	Spleen, Kidney
UP 1514	Bat 19	M	A	2012-06-01	Spleen
UP 1519	Bat 24	M	A	2012-06-01	Spleen, Liver, Lung
UP 1522	Bat 27	F	A	2012-06-01	Spleen
UP 1523	Bat 28	M	A	2012-06-01	Spleen
UP 1527	Bat 32	M	A	2012-06-01	Spleen
UP 1531	Bat 36	M	A	2012-06-01	Spleen
UP 1532	Bat 37	M	A	2012-06-01	Spleen
UP 1535	Bat 40	-	-	2012-06-01	Spleen
UP 1538	Bat 43	M	A	2012-06-01	Spleen
UP 1552	AB003	F	-	2012-11-01	Spleen
UP 1559	AB010	F	-	2012-11-01	Spleen
UP 1561	AB012	F	-	2012-11-01	Spleen
UP 1562	AB013	F	-	2012-11-01	Spleen
UP 1563	AB014	F	-	2012-11-01	Spleen
UP 1565	AB016	M	-	2012-11-01	Spleen
UP 1566	AB017	F	-	2012-11-01	Spleen
UP 1568	AB019	F	-	2012-11-01	Spleen
UP 1571	AB022	F	-	2012-11-01	Spleen
UP 1572	AB023	F	-	2012-11-01	Spleen
UP 1573	AB024	F	-	2012-11-01	Spleen
UP 1577	AB028	F	-	2012-11-01	Spleen
UP 1579	AB030	F	-	2012-11-01	Spleen
UP 1582	AB033	F	-	2012-11-01	Spleen
UP 1583	AB034	F	-	2012-11-01	Spleen
UP 1587	AB038	F	A	2012-11-01	Spleen
UP 1589	AB040	M	SA	2012-11-01	Spleen
UP 1593	AB044	F	A	2012-11-01	Spleen
UP 1598	AB049	F	A	2012-11-01	Spleen
UP 1599	AB050	-	Pup	2012-11-01	Spleen
UP 1602	AB053	F	A	2012-11-01	Spleen
UP 1606	AB057	F	A	2012-11-01	Spleen
UP 1631	A3F	-	-	2012-11-01	Spleen
UP 1653	317	-	-	2012-11-01	Spleen
UP 1666	948	-	-	2012-11-01	Spleen
UP 1819	-	F	-	2013-02-01	Spleen
UP 1820	-	F	-	2013-02-01	Sp/Li
UP 1821	-	M	SA	2013-02-01	Spleen, Kidney
UP 1823	-	F	-	2013-02-01	Spleen, Kidney
UP 1824	-	F	-	2013-02-01	Sp/Li
UP 1825	-	-	-	2013-02-01	Spleen, Kidney
UP 1827	-	-	-	2013-02-01	Sp/Li
UP 1828	-	-	-	2013-02-01	Sp/Li
UP 1831	-	M	-	2013-02-01	Sp/Li
UP 1833	-	M	-	2013-02-01	Spleen, Kidney
UP 1835	SM 028	F	-	2013-02-01	Spleen
UP 1836	-	-	-	2013-02-01	Sp/Li
UP 1837	-	F	-	2013-02-01	Sp/Li
UP 1841	-	M	-	2013-02-01	Spleen, Kidney
UP 1845	-	M	-	2013-02-01	Kidney, Sp/Li
UP 1846	-	-	-	2013-02-01	Spleen
UP 1848	-	-	-	2013-02-01	Spleen, Kidney
UP 1849	-	-	-	2013-02-01	Spleen, Kidney
UP 1850	-	-	-	2013-02-01	Spleen
UP 1853	SM 046	-	-	2013-02-01	Spleen
UP 1860	-	-	-	2013-02-01	Spleen, Kidney
UP 1861	-	-	-	2013-02-01	Spleen
UP 1896	-	F	-	2013-02-01	Spleen, Kidney
UP 1905	SM 097	M	-	2013-02-01	Sp/Li
UP 1917	-	-	-	2013-02-01	Spleen, Kidney
UP 1918	-	-	-	2013-02-01	Sp/Li
UP 1921	SM 112	-	-	2013-02-01	Spleen
UP 1923	-	-	-	2013-02-01	Spleen, Kidney
UP 1924	-	-	-	2013-02-01	Spleen
UP 1925	-	-	-	2013-02-01	Spleen
UP 1937	-	-	-	2013-02-01	Spleen
UP 1941	-	-	-	2013-02-01	Sp/Li
UP 1942	-	-	-	2013-02-01	Sp/Li
UP 1943	-	-	-	2013-02-01	Spleen
UP 1944	-	-	-	2013-02-01	Sp/Li
UP 1945	-	-	-	2013-02-01	Spleen, Kidney
UP 1946	-	-	-	2013-02-01	Spleen, Kidney
UP 2021	2002-04-14	-	-	2014-04-01	Spleen
UP 2022	2003-04-14	M	-	2014-04-01	Spleen
UP 2023	2004-04-14	F	-	2014-04-01	Spleen
UP 2024	2005-04-14	M	-	2014-04-01	Spleen
UP 2026	2007-04-14	M	-	2014-04-01	Spleen
UP 2032	2012-04-14	F	-	2014-04-01	Spleen
UP 2034	2014-04-14	F	-	2014-04-01	Spleen
UP 2037	2017-04-14	F	-	2014-04-01	Spleen
UP 2038	2018-04-14	F	-	2014-04-01	Spleen
UP 2039	2019-04-14	M	-	2014-04-01	Spleen
UP 2041	2021-04-14	F	-	2014-04-01	Spleen
UP 2044	2024-04-14	-	-	2014-04-01	Spleen
UP 2046	2026-04-14	-	-	2014-04-01	Spleen
UP 2049	2029-04-14	-	-	2014-04-01	Spleen, Liver, Kidney, Lung, Intestine
UP 2054	1934-04-14	F	-	2014-04-01	Spleen
UP 2056	1936-04-14	F	-	2014-04-01	Spleen
UP 2057	1937-09-14	F	-	2014-04-01	Spleen
UP 2327	SM 347	F	SA	2013-05-01	Sp/Li
UP 2365	-	F	SA	2013-05-01	Sp/Li
UP 2395	-	-	-	2013-05-01	Sp/Li
UP 2424	SM 436	M	A	2013-05-01	Sp/Li
UP 2475	-	F	A	2013-05-01	Sp/Li
UP 2496	-	F	A	2013-05-01	Sp/Li
UP 2537	-	F	SA	2013-05-01	Sp/Li
UP 2587	SM 588	M	SA	2013-06-01	Sp/Li
UP 2589	SM 590	M	SA	2013-06-01	Sp/Li
UP 2626	SM 627	F	SA	2013-06-01	Spleen
UP 2634	SM 635	M	SA	2013-06-01	Spleen
UP 2645	SM 646	F	SA	2013-06-01	Sp/Li
UP 2646	SM 647	F	SA	2013-06-01	Spleen
UP 2647	SM 648	M	SA	2013-06-01	Spleen
UP 2648	SM 649	M	SA	2013-06-01	Spleen
UP 2649	SM 650	F	SA	2013-06-01	Spleen
UP 2650	SM 651	M	SA	2013-06-01	Spleen
UP 2657	-	F	SA	2013-06-01	Sp/Li
UP 2658	-	F	A	2013-06-01	Sp/Li
UP 2659	-	F	SA	2013-06-01	Spleen, Liver, Kidney, Lung, Intestine
UP 2660	-	F	SA	2013-06-01	Sp/Li
UP 2661	-	M	A	2013-06-01	Spleen
UP 2711	06_02	-	SA	2013-06-01	Sp/Li
UP 2722	06_13	-	SA	2013-06-01	Sp/Li, Spleen, Liver, Kidney, Lung, Intestine
UP 2729	06_20	-	SA	2013-06-01	Sp/Li, Spleen, Liver, Kidney, Lung, Intestine
UP 2736	06_27	-	SA	2013-06-01	Sp/Li, Spleen, Liver, Kidney, Lung, Intestine
UP 2752	06_43	-	SA	2013-06-01	Sp/Li, Spleen, Liver, Kidney, Lung, Intestine
UP 2756	06_47	-	SA	2013-06-01	Spleen, Kidney
UP 2760	-	-	-	2013-07-01	Spleen
UP 2761	-	-	-	2013-07-01	Spleen
UP 2762	-	-	-	2013-07-01	Spleen
UP 2763	-	-	-	2013-07-01	Spleen, Liver, Kidney, Lung, Intestine
UP 3002	-	M	SA	2013-08-01	Spleen, Kidney
UP 3003	-	M	SA	2013-08-01	Spleen, Kidney
UP 3004	-	F	SA	2013-08-01	Spleen, Kidney
UP 3006	-	M	SA	2013-08-01	Spleen, Kidney
UP 3007	-	M	SA	2013-08-01	Sp/Li
UP 3008	-	F	SA	2013-08-01	Sp/Li
UP 3009	-	F	SA	2013-08-01	Sp/Li
UP 3010	-	-	-	2013-08-01	Spleen
UP 3011	-	F	SA	2013-08-01	Sp/Li, Spleen, Liver, Kidney, Intestine
UP 3085	-	F	SA	2013-09-01	Spleen
UP 3086	-	F	A	2013-09-01	Spleen
UP 3087	-	F	SA	2013-09-01	Spleen
UP 3088	-	F	SA	2013-09-01	Spleen
UP 3089	-	F	SA	2013-09-01	Spleen
UP 3090	-	F	SA	2013-09-01	Spleen
UP 3091	-	F	SA	2013-09-01	Spleen
UP 3092	-	M	SA	2013-09-01	Spleen
UP 3093	-	F	SA	2013-09-01	Spleen, Liver, Kidney, Lung, Intestine
UP 3094	-	F	SA	2013-09-01	Spleen
UP 3260	-	F	A	2013-10-01	Spleen
UP 3261	-	F	SA	2013-10-01	Spleen
UP 3263	-	F	A	2013-10-01	Spleen
UP 3266	-	M	A	2013-10-01	Spleen
UP 3268	-	F	A	2013-10-01	Spleen
UP 3269	-	M	A	2013-10-01	Spleen
UP 3584	-	F	SA	2013-11-01	Spleen, Liver, Kidney, Lung, Intestine
UP 3586	-	F	SA	2013-11-01	Spleen
UP 3760	SMA 420	M	SA	2014-01-01	Spleen, Liver, Kidney, Lung, Intestine
UP 3762	01_01	F	SA	2014-01-01	Spleen
UP 3763	01_02	M	SA	2014-01-01	Spleen
UP 3764	01_03	F	SA	2014-01-01	Spleen
UP 3765	01_04	M	SA	2014-01-01	Spleen
UP 3766	01_05	F	SA	2014-01-01	Spleen, Kidney, Liver, Lung, Brain, Intestine
UP 3767	01_06	F	A	2014-01-01	Spleen
UP 3770	01_08	F	SA	2014-01-01	Spleen
UP 3772	01_10	M	SA	2014-01-01	Spleen, Kidney, Liver, Lung, Brain, Intestine
UP 3775	01_13	F	SA	2014-01-01	Spleen
UP 3776	01_14	F	SA	2014-01-01	Spleen
UP 3777	01_15	F	SA	2014-01-01	Spleen, Liver, Kidney, Lung, Intestine, Brain
UP 3778	01_16	M	SA	2014-01-01	Spleen
UP 3780	01_18	M	SA	2014-01-01	Spleen
UP 3783	01_20	M	SA	2014-01-01	Spleen
UP 3784	01_21	M	SA	2014-01-01	Spleen
UP 3785	01_22	F	SA	2014-01-01	Spleen
UP 3787	01_24	F	SA	2014-01-01	Spleen
UP 3790	01_27	F	SA	2014-01-01	Spleen
UP 3791	01_28	M	SA	2014-01-01	Spleen
UP 4160	-	M	SA	2014-05-01	Spleen
UP 4161	-	F	SA	2014-05-01	Spleen
UP 4162	-	F	SA	2014-05-01	Spleen
UP 4163	-	M	SA	2014-05-01	Spleen
UP 4164	-	M	SA	2014-05-01	Spleen
UP 4167	-	M	A	2014-05-01	Spleen
UP 4169	-	M	SA	2014-05-01	Spleen, Liver, Kidney, Lung, Intestine
UP 4170	-	F	SA	2014-05-01	Spleen
UP 4171	-	M	SA	2014-05-01	Spleen
UP 4250	-	M	A	2014-06-01	Spleen
UP 4251	-	M	SA	2014-06-01	Spleen, Liver, Kidney, Lung, Intestine
UP 4252	-	F	SA	2014-06-01	Spleen, Liver, Kidney, Lung, Intestine
UP 4253	-	M	SA	2014-06-01	Spleen
UP 4254	-	F	SA	2014-06-01	Spleen
UP 4255	-	M	SA	2014-06-01	Spleen
UP 4256	-	F	SA	2014-06-01	Spleen
UP 4257	-	F	SA	2014-06-01	Spleen
UP 4258	-	M	SA	2014-06-01	Spleen
UP 4259	-	M	SA	2014-06-01	Spleen
UP 4260	-	F	SA	2014-06-01	Spleen, Liver, Kidney, Lung, Intestine
UP 4261	-	F	SA	2014-06-01	Spleen
UP 4262	-	M	SA	2014-06-01	Spleen
UP 4263	-	F	SA	2014-06-01	Spleen
UP 4264	-	F	SA	2014-06-01	Spleen
UP 4265	-	M	SA	2014-06-01	Spleen
UP 4266	-	M	SA	2014-06-01	Spleen
UP 4267	-	F	SA	2014-06-01	Spleen
UP 4268	-	M	SA	2014-06-01	Spleen
UP 4269	-	F	SA	2014-06-01	Spleen
UP 4340	-	M	SA	2014-07-01	Spleen, Liver, Kidney, Lung
UP 4341	-	F	SA	2014-07-01	Spleen, Liver, Kidney, Lung, Intestine
UP 4342	-	F	SA	2014-07-01	Spleen, Liver, Kidney, Lung
UP 4343	-	F	SA	2014-07-01	Spleen, Liver, Kidney, Lung
UP 4344	-	F	SA	2014-07-01	Spleen, Liver, Kidney, Lung
UP 4345	-	M	SA	2014-07-01	Spleen, Liver, Kidney, Lung
UP 4346	-	M	SA	2014-07-01	Spleen, Liver, Kidney, Lung
UP 4347	-	F	SA	2014-07-01	Spleen, Liver, Kidney, Lung, Intestine
UP 4348	-	F	SA	2014-07-01	Spleen, Liver, Kidney, Lung
UP 4349	-	F	SA	2014-07-01	Spleen, Liver, Kidney, Lung
UP 4707	-	F	A	2014-12-01	Spleen
UP 4729	SMA 994	F	A	2017-11-01	Spleen
UP 4867	(TM49153)	M	SA	2015-02-01	Spleen, Kidney
UP 4873	(TM49154)	M	SA	2015-02-01	Spleen, Kidney
UP 4881	-	M	SA	2015-02-01	Spleen, Kidney
UP 4882	(TM49156)	F	SA	2015-02-01	Spleen, Kidney
UP 4906	-	F	A	2015-02-01	Spleen
UP 5119	-	F	-	2015-03-01	Spleen, Liver, Kidney, Lung, Intestine
UP 5129	-	M	-	2015-03-01	Spleen
UP 5254	SMB 242	-	-	2015-05-01	Spleen
UP 5376	-	M	-	2015-07-01	Spleen
UP 5377	-	F	-	2015-07-01	Spleen
UP 5378	-	F	-	2015-07-01	Spleen
UP 5382	-	F	-	2015-07-01	Spleen
UP 5383	-	F	-	2015-07-01	Spleen
UP 5862		F	A	2015-10-01	Spleen
UP 5865	SMB 472	M	-	2015-10-01	Spleen, Liver, Kidney, Lung, Intestine
UP 5866	SMB 473	F	-	2015-10-01	Spleen
UP 5877	SMB 484	M	-	2015-10-01	Spleen
UP 5890	SMB 497	F	-	2015-10-01	Spleen
UP 5898	-	M	-	2015-10-01	Spleen
UP 5908	SMB 515	F	A	2015-10-01	Spleen, Liver, Kidney, Lung, Intestine
UP 5931	-	M	-	2015-10-01	Spleen
UP 5932		F	-	2015-10-01	Spleen, Liver, Kidney, Lung, Intestine
UP 6089	SMB 540	-	-	2015-10-01	Spleen
UP 6101	SMB 552	F	-	2015-10-01	Spleen, Liver, Kidney, Lung, Intestine
UP 6212	NS01	M	SA	2016-01-01	Spleen
UP 6213	Nad1	M	SA	2016-01-01	Spleen
UP 6214	SD1	F	SA	2016-01-01	Spleen
UP 6215	JJ1	M	SA	2016-01-01	Spleen
UP 6216	JJ2	M	SA	2016-01-01	Spleen
UP 6217	JJ3	F	SA	2016-01-01	Spleen
UP 6218	JJ4	M	SA	2016-01-01	Spleen
UP 6219	JJ5	F	SA	2016-01-01	Spleen
UP 6220	JJ6	M	SA	2016-01-01	Spleen
UP 6221	JJ7	F	SA	2016-01-01	Spleen
UP 6222	JJ8	M	SA	2016-01-01	Spleen
UP 6223	JJ9	M	SA	2016-01-01	Spleen
UP 6224	JJ10	M	SA	2016-01-01	Spleen
UP 6227	SVPL 173_06	F	-	2017-05-01	Spleen
UP 6228	SVPL 173_08	F	-	2017-05-01	Spleen
UP 6436	-	F	A	2016-04-01	Spleen
UP 6464	-	F	SA	2016-04-01	Spleen, Liver, Kidney, Lung, Intestine
UP 6469	-	F	SA	2016-04-01	Spleen, Liver, Kidney, Lung, Intestine
UP 6518	-	F	A	2016-04-01	Spleen
UP 6889	-	M	-	2016-06-01	Spleen
UP 6892	SMB 801	F	-	2016-06-01	Spleen, Liver, Kidney, Lung, Intestine
UP 7224	-	F	-	2016-11-01	Spleen
UP 7428	SMC 014	F	SA	2017-02-01	Spleen
UP 7464	SMC 050	M	SA	2017-02-01	Spleen
UP 7480	-	F	-	2017-02-01	Spleen
UP 7815	SMC 295	F	SA	2017-05-01	Spleen
UP 7818	SMC 298	M	SA	2017-05-01	Spleen
UP 7820	SMC 300	F	SA	2017-05-01	Spleen
UP 7824	SMC 304	F	SA	2017-05-01	Spleen
UP 7837	SMC 317	F	SA	2017-05-01	Spleen
UP 7838	SMC 318	F	SA	2017-05-01	Spleen
UP 7840	SMC 320	F	SA	2017-05-01	Spleen
UP 7864	SVPL 173_01	F	SA	2017-05-01	Spleen
UP 7865	SVPL 173_02	F	SA	2017-05-01	Spleen
UP 7866	SVPL 173_03	M	-	2017-05-01	Spleen
UP 8051	-	F	-	2017-09-01	Spleen
UP 8077	SMC 413	F	-	2017-09-01	Spleen
UP 8090	SMC 426	F	-	2017-09-01	Spleen
UP 8103	SMC 439	F	-	2017-09-01	Spleen
UP 8438	2016-04-03	M	-	April 2016	Spleen
UP 8439	2016-04-11	M	-	April 2016	Spleen
UP 8440	2016/09	M	-	January 2016	Spleen
UP 8441	2016/25	F	-	January 2016	Spleen
UP 8442	2017-02-28	F	-	2017-02-01	Spleen
UP 8443	713	-	-	2017-02-01	Spleen
UP 8389	-	F	A	2017-11-01	Spleen
UP 8424	UP 8226	F	A	2017-11-01	Spleen
UP 8425	UP 8424Pup	M	Pup	2017-11-01	Spleen

## Sheet: Table S1_Individual Urine
Table S1 (b): Information on urine samples collected from individual bats
UP number	Sample info	Voucher	Sex	Age	Date sampled
UP 2240	Swab	No	F	-	2013-03-01
UP 2265	Liquid	No	M	SA	2013-04-01
UP 2266	Liquid	No	M	SA	2013-04-01
UP 2308	Liquid	No	F	A	2013-04-01
UP 4425	Liquid	No	M	A	2014-08-01
UP 4488	Liquid	No	F	A	2014-09-01
UP 4610	Liquid	No	F	A	2014-11-01
UP 4873	Liquid	Yes	M	SA	2015-02-01
UP 4880	Liquid	Yes	M	SA	2015-02-01
UP 4881	Liquid	Yes	M	SA	2015-02-01
UP 4889	Liquid	No	M	SA	2015-02-01
UP 5119	Liquid	Yes	F	-	2015-03-01
UP 5154	Liquid	No	F	-	2015-03-01
UP 5175	Swab	No	F	-	2015-05-01
UP 5176	Swab	No	F	-	2015-05-01
UP 5181	Swab	No	M	-	2015-05-01
UP 5245	Swab	No	F	-	2015-05-01
UP 5248	Swab	No	M	-	2015-05-01
UP 5250	Swab	No	F	-	2015-05-01
UP 5251	Swab	No	M	-	2015-05-01
UP 5256	Swab	No	F	-	2015-05-01
UP 5261	Swab	No	F	-	2015-05-01
UP 5396	Liquid	No	F	-	2015-06-01
UP 5639	Liquid	No	F	-	2015-09-01
UP 5640	Liquid	No	M	-	2015-09-01
UP 5668	Liquid	No	M	-	2015-09-01
UP 5671	Liquid	No	M	-	2015-09-01
UP 6126	Liquid	No	M	SA	2016-01-01
UP 6127	Liquid	No	M	SA	2016-01-01
UP 6130	Liquid	No	F	SA	2016-01-01
UP 6131	Liquid	No	F	SA	2016-01-01
UP 6136	Liquid	No	M	SA	2016-01-01
UP 6139	Liquid	No	F	SA	2016-01-01
UP 6140	Liquid	No	F	SA	2016-01-01
UP 6158	Liquid	No	F	A	2016-01-01
UP 6162	Liquid	No	F	A	2016-01-01
UP 6168	Liquid	No	M	A	2016-01-01
UP 6175	Liquid	No	F	-	2016-01-01
UP 6179	Liquid	No	F	-	2016-01-01
UP 6185	Liquid	No	F	-	2016-01-01
UP 6421	Liquid	No	F	SA	2016-04-01
UP 6422	Liquid	No	F	SA	2016-04-01
UP 6423	Liquid	No	M	SA	2016-04-01
UP 6425	Liquid	No	M	-	2016-04-01
UP 6430	Liquid	No	F	SA	2016-04-01
UP 6434	Liquid	No	F	SA	2016-04-01
UP 6435	Liquid	No	F	SA	2016-04-01
UP 6440	Liquid	No	M	SA	2016-04-01
UP 6445	Liquid	No	M	SA	2016-04-01
UP 6482	Liquid	No	F	SA	2016-04-01
UP 6483	Liquid	No	M	SA	2016-04-01
UP 6495	Liquid	No	F	SA	2016-04-01
UP 6498	Liquid	No	F	SA	2016-04-01
UP 6907	Liquid	No	F	-	2016-06-01
UP 6910	Liquid	No	F	-	2016-06-01
UP 7004	Liquid	No	F	-	2016-09-01
UP 8022	Liquid	Yes	F	-	2017-09-01
UP 8090	Liquid	Yes	F	-	2017-09-01

## Sheet: Table S1_Population-level Urine
Table S1 (c): Information on population-level pooled urine samples collected from R. aegyptiacus
Date sampled	Sample number	Sample Type	Pool size	Comment
2015-10-01	MA Pool 1	Pooled	9 samples pooled	Opportunistically collected
	MA Pool 2	Pooled	9 samples pooled
	MA Pool 3	Pooled	9 samples pooled
	MA Pool 4	Pooled	9 samples pooled
	MA Pool 5	Pooled	10 samples pooled
	MA-U12	Unpooled	Single sample
	MA-U16	Unpooled	Single sample
	MA-U23	Unpooled	Single sample
	MA-U43	Unpooled	Single sample
2016-01-01	MA2 Pool 1	Pooled	9 samples pooled	Opportunistically collected
	MA2 Pool 2	Pooled	9 samples pooled
	MA2 Pool 3	Pooled	9 samples pooled
	MA2 Pool 4	Pooled	9 samples pooled
	MA2-U1	Unpooled	Single sample
	MA2-U13	Unpooled	Single sample
	MA2-U3	Unpooled	Single sample
	MA2-U8	Unpooled	Single sample
2017-03-01	UPE 419	Pooled	10 droplets pooled	Opportunistically collected
	UPE 420	Pooled	7 droplets pooled
	UPE 421	Pooled	3 droplets pooled
	UPE 422	Pooled	4 droplets pooled
	UPE 423	Pooled	2 droplets pooled
	UPE 424	Pooled	4 droplets pooled
2015-04-01	MA3-U1	Unpooled	Single sample	Opportunistically collected
	MA3-U31	Unpooled	Single sample
	MA3-U38	Unpooled	Single sample
	MA3-U9	Unpooled	Single sample
2016-06-01	MA4 Pool 1	Pooled	10 samples pooled	Opportunistically collected
	MA4 Pool 2	Pooled	10 samples pooled
	MA4 Pool 3	Pooled	10 samples pooled
	MA4 Pool 4	Pooled	9 samples pooled
2016-11-01	MA6 Pool 1	Pooled	7 samples pooled	Opportunistically collected
	MA6 Pool 2	Pooled	8 samples pooled
2017-06-01	UPE 078	Pooled	10 droplets pooled	Targeted sampling to study excretion dynamics
	UPE 079	Pooled	10 droplets pooled
	UPE 080	Pooled	10 droplets pooled
	UPE 081	Pooled	10 droplets pooled
	UPE 082	Pooled	10 droplets pooled
	UPE 083	Pooled	10 droplets pooled
	UPE 084	Pooled	10 droplets pooled
	UPE 085	Pooled	10 droplets pooled
	UPE 086	Pooled	10 droplets pooled
	UPE 087	Pooled	10 droplets pooled
	UPE 088	Pooled	10 droplets pooled
	UPE 089	Pooled	10 droplets pooled
	UPE 091	Pooled	10 droplets pooled
	UPE 092	Pooled	10 droplets pooled
	UPE 093	Pooled	10 droplets pooled
	UPE 094	Pooled	10 droplets pooled
	UPE 095	Pooled	10 droplets pooled
	UPE 096	Pooled	10 droplets pooled
	UPE 097	Pooled	10 droplets pooled
	UPE 098	Pooled	10 droplets pooled
2017-07-01	UPE 112	Pooled	10 droplets pooled	Targeted sampling to study excretion dynamics
	UPE 113	Pooled	10 droplets pooled
	UPE 114	Pooled	10 droplets pooled
	UPE 115	Pooled	10 droplets pooled
	UPE 116	Pooled	10 droplets pooled
	UPE 117	Pooled	10 droplets pooled
	UPE 118	Pooled	10 droplets pooled
	UPE 119	Pooled	10 droplets pooled
	UPE 120	Pooled	10 droplets pooled
	UPE 121	Pooled	10 droplets pooled
	UPE 122	Pooled	10 droplets pooled
	UPE 123	Pooled	10 droplets pooled
	UPE 124	Pooled	10 droplets pooled
	UPE 125	Pooled	10 droplets pooled
	UPE 126	Pooled	10 droplets pooled
	UPE 127	Pooled	10 droplets pooled
	UPE 128	Pooled	10 droplets pooled
2017-08-01	UPE 161	Pooled	10 droplets pooled	Targeted sampling to study excretion dynamics
	UPE 162	Pooled	10 droplets pooled
	UPE 163	Pooled	10 droplets pooled
	UPE 166	Pooled	10 droplets pooled
	UPE 167	Pooled	10 droplets pooled
	UPE 169	Pooled	10 droplets pooled
	UPE 170	Pooled	10 droplets pooled
	UPE 171	Pooled	10 droplets pooled
	UPE 172	Pooled	10 droplets pooled
	UPE 174	Pooled	10 droplets pooled
	UPE 175	Pooled	10 droplets pooled
	UPE 176	Pooled	10 droplets pooled
	UPE 177	Pooled	10 droplets pooled
	UPE 178	Pooled	10 droplets pooled
	UPE 180	Pooled	10 droplets pooled
2017-09-01	UPE 188	Pooled	10 droplets pooled	Targeted sampling to study excretion dynamics
	UPE 189	Pooled	10 droplets pooled
	UPE 190	Pooled	10 droplets pooled
	UPE 191	Pooled	10 droplets pooled
	UPE 192	Pooled	10 droplets pooled
	UPE 193	Pooled	10 droplets pooled
	UPE 194	Pooled	10 droplets pooled
	UPE 195	Pooled	10 droplets pooled
	UPE 196	Pooled	10 droplets pooled
	UPE 197	Pooled	10 droplets pooled
	UPE 198	Pooled	10 droplets pooled
	UPE 200	Pooled	10 droplets pooled
	UPE 201	Pooled	10 droplets pooled
	UPE 202	Pooled	10 droplets pooled
	UPE 203	Pooled	10 droplets pooled
	UPE 204	Pooled	10 droplets pooled
	UPE 248	Pooled	10 droplets pooled
	UPE 249	Pooled	10 droplets pooled
	UPE 250	Pooled	10 droplets pooled
	UPE 251	Pooled	10 droplets pooled
	UPE 252	Pooled	10 droplets pooled
	UPE 253	Pooled	10 droplets pooled
	UPE 254	Pooled	10 droplets pooled
	UPE 255	Pooled	10 droplets pooled
	UPE 256	Pooled	10 droplets pooled
	UPE 257	Pooled	10 droplets pooled
	UPE 258	Pooled	10 droplets pooled
	UPE 259	Pooled	10 droplets pooled
	UPE 260	Pooled	10 droplets pooled
	UPE 261	Pooled	10 droplets pooled
	UPE 263	Pooled	10 droplets pooled
	UPE 264	Pooled	10 droplets pooled
	UPE 265	Pooled	10 droplets pooled
	UPE 266	Pooled	10 droplets pooled
	UPE 267	Pooled	10 droplets pooled
	UPE 268	Pooled	10 droplets pooled
	UPE 269	Pooled	10 droplets pooled
	UPE 270	Pooled	10 droplets pooled
	UPE 271	Pooled	10 droplets pooled
2017-10-01	UPE 313	Pooled	10 droplets pooled	Targeted sampling to study excretion dynamics
	UPE 314	Pooled	10 droplets pooled
	UPE 315	Pooled	10 droplets pooled
	UPE 316	Pooled	10 droplets pooled
	UPE 317	Pooled	10 droplets pooled
	UPE 318	Pooled	10 droplets pooled
	UPE 319	Pooled	10 droplets pooled
	UPE 320	Pooled	10 droplets pooled
	UPE 322	Pooled	10 droplets pooled
	UPE 323	Pooled	10 droplets pooled
	UPE 324	Pooled	10 droplets pooled
	UPE 325	Pooled	10 droplets pooled
	UPE 326	Pooled	10 droplets pooled
	UPE 327	Pooled	10 droplets pooled
	UPE 328	Pooled	10 droplets pooled
	UPE 329	Pooled	10 droplets pooled
	UPE 331	Pooled	10 droplets pooled
	UPE 333	Pooled	10 droplets pooled
	UPE 334	Pooled	10 droplets pooled
	UPE 335	Pooled	10 droplets pooled
	UPE 336	Pooled	10 droplets pooled
	UPE 337	Pooled	10 droplets pooled
	UPE 338	Pooled	10 droplets pooled
	UPE 339	Pooled	10 droplets pooled
	UPE 340	Pooled	10 droplets pooled
	UPE 341	Pooled	10 droplets pooled
	UPE 342	Pooled	10 droplets pooled
	UPE 343	Pooled	10 droplets pooled
2017-11-01	UPE 347	Pooled	10 droplets pooled	Targeted sampling to study excretion dynamics
	UPE 348	Pooled	10 droplets pooled
	UPE 349	Pooled	10 droplets pooled
	UPE 352	Pooled	10 droplets pooled
	UPE 353	Pooled	10 droplets pooled
	UPE 357	Pooled	10 droplets pooled
	UPE 360	Pooled	10 droplets pooled
	UPE 361	Pooled	10 droplets pooled
	UPE 363	Pooled	10 droplets pooled
	UPE 364	Pooled	10 droplets pooled
	UPE 365	Pooled	10 droplets pooled
	UPE 366	Pooled	10 droplets pooled
	UPE 367	Pooled	10 droplets pooled
2017-12-01	UPE 461	Pooled	10 droplets pooled	Targeted sampling to study excretion dynamics
	UPE 462	Pooled	10 droplets pooled
	UPE 463	Pooled	10 droplets pooled
	UPE 464	Pooled	10 droplets pooled
	UPE 465	Pooled	10 droplets pooled
	UPE 466	Pooled	10 droplets pooled
	UPE 467	Pooled	10 droplets pooled
	UPE 468	Pooled	10 droplets pooled
	UPE 469	Pooled	10 droplets pooled
	UPE 470	Pooled	10 droplets pooled
	UPE 471	Pooled	10 droplets pooled
	UPE 477	Pooled	10 droplets pooled
	UPE 478	Pooled	10 droplets pooled
	UPE 479	Pooled	10 droplets pooled
	UPE 481	Pooled	10 droplets pooled
	UPE 483	Pooled	10 droplets pooled
	UPE 486	Pooled	10 droplets pooled
	UPE 487	Pooled	10 droplets pooled
	UPE 488	Pooled	10 droplets pooled
	UPE 489	Pooled	10 droplets pooled
2018-01-01	UPE 502	Pooled	10 droplets pooled	Targeted sampling to study excretion dynamics
	UPE 503	Pooled	10 droplets pooled
	UPE 504	Pooled	10 droplets pooled
	UPE 505	Pooled	10 droplets pooled
	UPE 506	Pooled	10 droplets pooled
	UPE 507	Pooled	10 droplets pooled
	UPE 508	Pooled	10 droplets pooled
	UPE 509	Pooled	10 droplets pooled
	UPE 510	Pooled	10 droplets pooled
	UPE 511	Pooled	10 droplets pooled
	UPE 512	Pooled	10 droplets pooled
	UPE 513	Pooled	10 droplets pooled
	UPE 514	Pooled	10 droplets pooled
	UPE 515	Pooled	10 droplets pooled
	UPE 516	Pooled	10 droplets pooled
	UPE 517	Pooled	10 droplets pooled
	UPE 518	Pooled	10 droplets pooled
	UPE 519	Pooled	10 droplets pooled
	UPE 520	Pooled	10 droplets pooled
	UPE 521	Pooled	10 droplets pooled
	UPE 522	Pooled	10 droplets pooled
	UPE 523	Pooled	10 droplets pooled
	UPE 524	Pooled	10 droplets pooled
	UPE 525	Pooled	10 droplets pooled
	UPE 526	Pooled	10 droplets pooled
	UPE 527	Pooled	10 droplets pooled
	UPE 528	Pooled	10 droplets pooled
	UPE 529	Pooled	10 droplets pooled
	UPE 530	Pooled	10 droplets pooled
	UPE 531	Pooled	10 droplets pooled
	UPE 532	Pooled	10 droplets pooled
	UPE 533	Pooled	10 droplets pooled
	UPE 534	Pooled	10 droplets pooled
	UPE 535	Pooled	10 droplets pooled
2018-02-01	UPE 611	Pooled	10 droplets pooled	Targeted sampling to study excretion dynamics
	UPE 612	Pooled	10 droplets pooled
	UPE 613	Pooled	10 droplets pooled
	UPE 614	Pooled	10 droplets pooled
	UPE 615	Pooled	10 droplets pooled
	UPE 616	Pooled	10 droplets pooled
	UPE 617	Pooled	10 droplets pooled
	UPE 618	Pooled	10 droplets pooled
	UPE 619	Pooled	10 droplets pooled
	UPE 620	Pooled	10 droplets pooled
	UPE 621	Pooled	10 droplets pooled
	UPE 622	Pooled	10 droplets pooled
	UPE 623	Pooled	10 droplets pooled
	UPE 624	Pooled	10 droplets pooled
	UPE 625	Pooled	10 droplets pooled
	UPE 626	Pooled	10 droplets pooled
	UPE 627	Pooled	10 droplets pooled
	UPE 628	Pooled	10 droplets pooled
	UPE 629	Pooled	10 droplets pooled
	UPE 630	Pooled	10 droplets pooled
2017-03-01	UPE 671	Pooled	10 droplets pooled	Targeted sampling to study excretion dynamics
	UPE 672	Pooled	10 droplets pooled
	UPE 675	Pooled	10 droplets pooled
	UPE 676	Pooled	10 droplets pooled
	UPE 677	Pooled	10 droplets pooled
	UPE 678	Pooled	10 droplets pooled
	UPE 679	Pooled	10 droplets pooled
	UPE 680	Pooled	10 droplets pooled
	UPE 682	Pooled	10 droplets pooled
	UPE 683	Pooled	10 droplets pooled
	UPE 685	Pooled	10 droplets pooled
	UPE 686	Pooled	10 droplets pooled
	UPE 687	Pooled	10 droplets pooled
	UPE 689	Pooled	10 droplets pooled
	UPE 690	Pooled	10 droplets pooled
2017-04-01	UPE 724	Pooled	10 droplets pooled	Targeted sampling to study excretion dynamics
	UPE 725	Pooled	10 droplets pooled
	UPE 726	Pooled	10 droplets pooled
	UPE 727	Pooled	10 droplets pooled
	UPE 728	Pooled	10 droplets pooled
	UPE 729	Pooled	10 droplets pooled
	UPE 730	Pooled	10 droplets pooled
	UPE 731	Pooled	10 droplets pooled
	UPE 732	Pooled	10 droplets pooled
	UPE 733	Pooled	10 droplets pooled
2017-05-01	UPE 760	Pooled	10 droplets pooled	Targeted sampling to study excretion dynamics
	UPE 761	Pooled	10 droplets pooled
	UPE 762	Pooled	10 droplets pooled
	UPE 763	Pooled	10 droplets pooled
	UPE 764	Pooled	10 droplets pooled
	UPE 765	Pooled	10 droplets pooled
	UPE 766	Pooled	10 droplets pooled
	UPE 767	Pooled	10 droplets pooled
	UPE 768	Pooled	10 droplets pooled
	UPE 769	Pooled	10 droplets pooled
2017-06-01	UPE 787	Pooled	10 droplets pooled	Targeted sampling to study excretion dynamics
	UPE 789	Pooled	10 droplets pooled
	UPE 790	Pooled	10 droplets pooled
	UPE 800	Pooled	10 droplets pooled
	UPE 801	Pooled	10 droplets pooled
	UPE 804	Pooled	10 droplets pooled
	UPE 806	Pooled	10 droplets pooled
	UPE 808	Pooled	10 droplets pooled
	UPE 809	Pooled	10 droplets pooled
2017-07-01	UPE 813	Pooled	10 droplets pooled	Targeted sampling to study excretion dynamics
	UPE 815	Pooled	10 droplets pooled
	UPE 816	Pooled	10 droplets pooled
	UPE 826	Pooled	10 droplets pooled
	UPE 829	Pooled	10 droplets pooled
